# Supplementary material for: Protocol for the crowdsourced image-based morbidity hotspot surveillance for neglected tropical diseases (CIMS-NTDs)
Source: PLoS One. 2024 May 10;19(5):e0303179. doi: 10.1371/journal.pone.0303179 (PMC11086871; doi:10.1371/journal.pone.0303179)
Supplement: S1 File — (ZIP) [file pone.0303179.s001.zip]

Archive with 4 entries (4 files):
- BMGF GRANT AWARD_CIMS-NTDs.pdf
- NHREC Ethical Approval_Crowdsourced Image-based Morbidity Hotspot Surveillance for Neglected Tropical Diseases in Nigeria.pdf
- Proof of External Peer Review by Funders _INV-048721_08-22-2022 (1).docx
- PROTOCOL APPROVED BY NHREC _CIMS-NTDs_INV-048721-r.pdf
